# Supplementary material for: Taxonomic Study of Three Novel Paenibacillus Species with Cold-Adapted Plant Growth-Promoting Capacities Isolated from Root of Larix gmelinii
Source: Microorganisms. 2023 Jan 4;11(1):130. doi: 10.3390/microorganisms11010130 (PMC9867441; doi:10.3390/microorganisms11010130)
Supplement: Supplementary file 1 [file microorganisms-11-00130-s001.zip]

Archive with 1 entries (1 files):
- microorganisms-2077786-supplementary.pdf
